# Supplementary material for: Genistein Inhibits Fine-Dust-Induced Matrix Metalloproteinase-1 in Human Keratinocytes
Source: Pharmaceuticals (Basel). 2025 Nov 17;18(11):1750. doi: 10.3390/ph18111750 (PMC12655756; doi:10.3390/ph18111750)
Supplement: Supplementary file 1 [file pharmaceuticals-18-01750-s001.zip]

Archive with 1 entries (1 files):
- pharmaceuticals-3949926-supplementary.pdf
